# Supplementary material for: Endosphere Microbiome and Metabolic Differences Between the Spots and Green Parts of Tricyrtis macropoda Leaves
Source: Front Microbiol. 2021 Jan 11;11:599829. doi: 10.3389/fmicb.2020.599829 (PMC7829350; doi:10.3389/fmicb.2020.599829)
Supplement: Supplementary file 8 [file Table_3.XLSX]

## Sheet: taxtab1
#OTUID	Kindom	Phylum	Class	Order	Family	Genus
OTU_63	Bacteria	Actinobacteria	Actinobacteria	Bifidobacteriales	Bifidobacteriaceae	Bifidobacterium
OTU_95	Bacteria	Actinobacteria	Actinobacteria	Coriobacteriales	Coriobacteriaceae	Collinsella
OTU_20	Bacteria	Bacteroidetes	Sphingobacteriia	Sphingobacteriales	Sphingobacteriaceae	Pedobacter
OTU_37	Bacteria	Bacteroidetes	Bacteroidia	Bacteroidales	Prevotellaceae	Prevotella
OTU_51	Bacteria	Bacteroidetes	Cytophagia	Cytophagales	Cyclobacteriaceae	Algoriphagus
OTU_67	Bacteria	Bacteroidetes	Bacteroidia	Bacteroidales	Prevotellaceae	Prevotella
OTU_60	Bacteria	Bacteroidetes	Bacteroidia	Bacteroidales	Bacteroidaceae	Bacteroides
OTU_73	Bacteria	Bacteroidetes	Bacteroidia	Bacteroidales	Prevotellaceae	Prevotella
OTU_76	Bacteria	Bacteroidetes	Sphingobacteriia	Sphingobacteriales	Sphingobacteriaceae	Pedobacter
OTU_104	Bacteria	Bacteroidetes	Bacteroidia	Bacteroidales	Prevotellaceae	Prevotella
OTU_7	Bacteria	Firmicutes	Clostridia	Clostridiales	Unassigned	Unassigned
OTU_12	Bacteria	Firmicutes	Clostridia	Clostridiales	Lachnospiraceae	Clostridium_XlVa
OTU_13	Bacteria	Firmicutes	Clostridia	Clostridiales	Ruminococcaceae	Anaerofilum
OTU_14	Bacteria	Firmicutes	Bacilli	Lactobacillales	Lactobacillaceae	Lactobacillus
OTU_16	Bacteria	Firmicutes	Clostridia	Clostridiales	Lachnospiraceae	Ruminococcus2
OTU_18	Bacteria	Firmicutes	Clostridia	Clostridiales	Unassigned	Unassigned
OTU_25	Bacteria	Firmicutes	Clostridia	Clostridiales	Ruminococcaceae	Gemmiger
OTU_27	Bacteria	Firmicutes	Bacilli	Lactobacillales	Enterococcaceae	Vagococcus
OTU_21	Bacteria	Firmicutes	Erysipelotrichia	Erysipelotrichales	Erysipelotrichaceae	Clostridium_XVIII
OTU_28	Bacteria	Firmicutes	Clostridia	Clostridiales	Lachnospiraceae	Clostridium_XlVa
OTU_29	Bacteria	Firmicutes	Clostridia	Clostridiales	Lachnospiraceae	Clostridium_XlVa
OTU_36	Bacteria	Firmicutes	Clostridia	Clostridiales	Lachnospiraceae	Blautia
OTU_35	Bacteria	Firmicutes	Clostridia	Clostridiales	Ruminococcaceae	Clostridium_III
OTU_40	Bacteria	Firmicutes	Clostridia	Clostridiales	Lachnospiraceae	Ruminococcus2
OTU_39	Bacteria	Firmicutes	Clostridia	Clostridiales	Lachnospiraceae	Clostridium_XlVa
OTU_34	Bacteria	Firmicutes	Clostridia	Clostridiales	Ruminococcaceae	Clostridium_IV
OTU_42	Bacteria	Firmicutes	Clostridia	Clostridiales	Lachnospiraceae	Ruminococcus2
OTU_44	Bacteria	Firmicutes	Clostridia	Clostridiales	Ruminococcaceae	Clostridium_III
OTU_46	Bacteria	Firmicutes	Clostridia	Clostridiales	Ruminococcaceae	Unassigned
OTU_52	Bacteria	Firmicutes	Clostridia	Clostridiales	Lachnospiraceae	Dorea
OTU_54	Bacteria	Firmicutes	Clostridia	Clostridiales	Lachnospiraceae	Ruminococcus2
OTU_49	Bacteria	Firmicutes	Clostridia	Clostridiales	Ruminococcaceae	Unassigned
OTU_53	Bacteria	Firmicutes	Bacilli	Bacillales	Bacillaceae_1	Bacillus
OTU_55	Bacteria	Firmicutes	Clostridia	Clostridiales	Lachnospiraceae	Unassigned
OTU_56	Bacteria	Firmicutes	Clostridia	Clostridiales	Ruminococcaceae	Clostridium_III
OTU_58	Bacteria	Firmicutes	Clostridia	Clostridiales	Lachnospiraceae	Clostridium_XlVa
OTU_62	Bacteria	Firmicutes	Clostridia	Clostridiales	Unassigned	Unassigned
OTU_64	Bacteria	Firmicutes	Clostridia	Clostridiales	Lachnospiraceae	Unassigned
OTU_68	Bacteria	Firmicutes	Bacilli	Lactobacillales	Streptococcaceae	Streptococcus
OTU_69	Bacteria	Firmicutes	Clostridia	Clostridiales	Lachnospiraceae	Clostridium_XlVa
OTU_61	Bacteria	Firmicutes	Clostridia	Clostridiales	Unassigned	Unassigned
OTU_70	Bacteria	Firmicutes	Clostridia	Clostridiales	Unassigned	Unassigned
OTU_65	Bacteria	Firmicutes	Clostridia	Clostridiales	Lachnospiraceae	Ruminococcus2
OTU_72	Bacteria	Firmicutes	Clostridia	Clostridiales	Lachnospiraceae	Clostridium_XlVa
OTU_66	Bacteria	Firmicutes	Clostridia	Clostridiales	Lachnospiraceae	Roseburia
OTU_75	Bacteria	Firmicutes	Clostridia	Clostridiales	Ruminococcaceae	Gemmiger
OTU_80	Bacteria	Firmicutes	Clostridia	Clostridiales	Ruminococcaceae	Unassigned
OTU_83	Bacteria	Firmicutes	Clostridia	Clostridiales	Lachnospiraceae	Roseburia
OTU_74	Bacteria	Firmicutes	Clostridia	Clostridiales	Ruminococcaceae	Gemmiger
OTU_84	Bacteria	Firmicutes	Clostridia	Clostridiales	Ruminococcaceae	Unassigned
OTU_85	Bacteria	Firmicutes	Bacilli	Lactobacillales	Streptococcaceae	Streptococcus
OTU_79	Bacteria	Firmicutes	Clostridia	Clostridiales	Lachnospiraceae	Roseburia
OTU_90	Bacteria	Firmicutes	Clostridia	Clostridiales	Unassigned	Unassigned
OTU_89	Bacteria	Firmicutes	Unassigned	Unassigned	Unassigned	Unassigned
OTU_92	Bacteria	Firmicutes	Clostridia	Clostridiales	Ruminococcaceae	Faecalibacterium
OTU_93	Bacteria	Firmicutes	Clostridia	Clostridiales	Unassigned	Unassigned
OTU_91	Bacteria	Firmicutes	Clostridia	Clostridiales	Lachnospiraceae	Ruminococcus2
OTU_98	Bacteria	Firmicutes	Bacilli	Bacillales	Bacillaceae_1	Bacillus
OTU_100	Bacteria	Firmicutes	Clostridia	Clostridiales	Lachnospiraceae	Unassigned
OTU_101	Bacteria	Firmicutes	Bacilli	Lactobacillales	Lactobacillaceae	Lactobacillus
OTU_103	Bacteria	Firmicutes	Bacilli	Lactobacillales	Lactobacillaceae	Lactobacillus
OTU_96	Bacteria	Firmicutes	Clostridia	Clostridiales	Peptostreptococcaceae	Clostridium_XI
OTU_99	Bacteria	Firmicutes	Clostridia	Clostridiales	Lachnospiraceae	Clostridium_XlVa
OTU_102	Bacteria	Firmicutes	Clostridia	Clostridiales	Unassigned	Unassigned
OTU_2	Bacteria	Proteobacteria	Alphaproteobacteria	Rhodospirillales	Acetobacteraceae	Unassigned
OTU_5	Bacteria	Proteobacteria	Alphaproteobacteria	Rhizobiales	Methylobacteriaceae	Methylobacterium
OTU_4	Bacteria	Proteobacteria	Gammaproteobacteria	Pseudomonadales	Pseudomonadaceae	Pseudomonas
OTU_10	Bacteria	Proteobacteria	Gammaproteobacteria	Xanthomonadales	Xanthomonadaceae	Ignatzschineria
OTU_15	Bacteria	Proteobacteria	Gammaproteobacteria	Enterobacteriales	Enterobacteriaceae	Escherichia/Shigella
OTU_23	Bacteria	Proteobacteria	Gammaproteobacteria	Xanthomonadales	Xanthomonadaceae	Stenotrophomonas
OTU_22	Bacteria	Proteobacteria	Gammaproteobacteria	Pseudomonadales	Pseudomonadaceae	Pseudomonas
OTU_17	Bacteria	Proteobacteria	Gammaproteobacteria	Pseudomonadales	Pseudomonadaceae	Pseudomonas
OTU_19	Bacteria	Proteobacteria	Gammaproteobacteria	Pseudomonadales	Moraxellaceae	Acinetobacter
OTU_26	Bacteria	Proteobacteria	Alphaproteobacteria	Rhizobiales	Rhizobiaceae	Rhizobium
OTU_30	Bacteria	Proteobacteria	Alphaproteobacteria	Sphingomonadales	Sphingomonadaceae	Sphingomonas
OTU_38	Bacteria	Proteobacteria	Gammaproteobacteria	Xanthomonadales	Xanthomonadaceae	Ignatzschineria
OTU_31	Bacteria	Proteobacteria	Alphaproteobacteria	Rhodobacterales	Rhodobacteraceae	Haematobacter
OTU_41	Bacteria	Proteobacteria	Gammaproteobacteria	Xanthomonadales	Xanthomonadaceae	Ignatzschineria
OTU_33	Bacteria	Proteobacteria	Gammaproteobacteria	Xanthomonadales	Xanthomonadaceae	Ignatzschineria
OTU_43	Bacteria	Proteobacteria	Gammaproteobacteria	Enterobacteriales	Enterobacteriaceae	Mangrovibacter
OTU_47	Bacteria	Proteobacteria	Gammaproteobacteria	Xanthomonadales	Xanthomonadaceae	Ignatzschineria
OTU_48	Bacteria	Proteobacteria	Gammaproteobacteria	Pseudomonadales	Pseudomonadaceae	Pseudomonas
OTU_45	Bacteria	Proteobacteria	Gammaproteobacteria	Pseudomonadales	Pseudomonadaceae	Pseudomonas
OTU_50	Bacteria	Proteobacteria	Gammaproteobacteria	Enterobacteriales	Enterobacteriaceae	Proteus
OTU_57	Bacteria	Proteobacteria	Betaproteobacteria	Rhodocyclales	Rhodocyclaceae	Zoogloea
OTU_71	Bacteria	Proteobacteria	Alphaproteobacteria	Alphaproteobacteria_incertae_sedis	Unassigned	Unassigned
OTU_78	Bacteria	Proteobacteria	Alphaproteobacteria	Rhizobiales	Bradyrhizobiaceae	Bradyrhizobium
OTU_81	Bacteria	Proteobacteria	Gammaproteobacteria	Pseudomonadales	Pseudomonadaceae	Pseudomonas
OTU_82	Bacteria	Proteobacteria	Gammaproteobacteria	Enterobacteriales	Enterobacteriaceae	Serratia
OTU_86	Bacteria	Proteobacteria	Alphaproteobacteria	Caulobacterales	Caulobacteraceae	Brevundimonas
OTU_94	Bacteria	Proteobacteria	Gammaproteobacteria	Pseudomonadales	Moraxellaceae	Acinetobacter
OTU_97	Bacteria	Proteobacteria	Gammaproteobacteria	Enterobacteriales	Enterobacteriaceae	Mangrovibacter
OTU_105	Bacteria	Proteobacteria	Betaproteobacteria	Burkholderiales	Oxalobacteraceae	Massilia
